# Supplementary material for: Oral Health-Related Quality of Life among Refugees: A Questionnaire-Based Study
Source: Healthcare (Basel). 2024 Jul 31;12(15):1525. doi: 10.3390/healthcare12151525 (PMC11311352; doi:10.3390/healthcare12151525)
Supplement: Supplementary file 1 [file healthcare-12-01525-s001.zip]

Archive with 1 entries (1 files):
- healthcare-3056435-supplementary.pdf
